# Supplementary material for: A Review on Recent Trends in Bacteriophages for Post-Harvest Food Decontamination
Source: Microorganisms. 2025 Feb 27;13(3):515. doi: 10.3390/microorganisms13030515 (PMC11946132; doi:10.3390/microorganisms13030515)
Supplement: Supplementary file 1 [file microorganisms-13-00515-s001.zip]

Archive with 1 entries (1 files):
- microorganisms-3457244-supplementary.pdf
